# Supplementary material for: Protective Mechanism of Polygonum perfoliatum L. Extract on Chronic Alcoholic Liver Injury Based on UHPLC-QExactive Plus Mass Spectrometry Lipidomics and MALDI-TOF/TOF Mass Spectrometry Imaging
Source: Foods. 2022 May 28;11(11):1583. doi: 10.3390/foods11111583 (PMC9179971; doi:10.3390/foods11111583)
Supplement: Supplementary file 1 [file foods-11-01583-s001.zip]

Archive with 1 entries (1 files):
- foods-1718406-supplementary.pdf
